# Supplementary material for: Comparison of Dosimetric Benefits of Three Precise Radiotherapy Techniques in Nasopharyngeal Carcinoma Patients Using a Priority-Classified Plan Optimization Model
Source: Front Oncol. 2021 Sep 27;11:646584. doi: 10.3389/fonc.2021.646584 (PMC8504456; doi:10.3389/fonc.2021.646584)
Supplement: Supplementary file 1 [file DataSheet_1.zip]

Archive with 3 entries (3 files):
- Supplementary Table 1.XLSX
- Supplementary Table 2.xlsx
- Supplementary Table 3.XLSX
