# Supplementary material for: Comparison of Dosimetric Benefits of Three Precise Radiotherapy Techniques in Nasopharyngeal Carcinoma Patients Using a Priority-Classified Plan Optimization Model
Source: Front Oncol. 2021 Sep 27;11:646584. doi: 10.3389/fonc.2021.646584 (PMC8504456; doi:10.3389/fonc.2021.646584)
Supplement: Supplementary file 1 [file DataSheet_1.zip › Supplementary Table 1.XLSX]

## Sheet: Table S1
Supplement Table 1 Dosimetric comparison of IMRT, VMAT and TOMO for organs at risk (priority level III and IV) in 40 NPC patients.
		Median (IQR)					P-value
OAR	Objective	IMRT	VMAT	TOMO	P		I vs. V	I vs. T	V vs. T
Len_L	D0.03cc (Gy)	4.76(3.00-6.98)	4.48(3.05-7.05)	4.81(3.77-7.32)	0.905		_	_	_
Len_R	D0.03cc (Gy)	4.54(3.18-7.30)	4.42(3.46-7.03)	5.10(3.42-7.71)	0.397		_	_	_
Eye_L	Dmean (Gy)	5.07(3.67-7.88)	5.23(3.74-8.13)	5.21(4.05-8.13)	0.461		_	_	_
	D0.03cc (Gy)	11.94(8.50-19.28)	11.51(8.41-16.57)	14.71(11.56-22.90)	0.007		0.656	0.172	0.005
Eye_R	Dmean (Gy)	5.08(3.92-8.04)	5.42(3.87-8.26)	5.08(3.92-8.05)	0.294		_	_	_
	D0.03cc (Gy)	12.84(9.78-19.23)	12.96(8.11-16.96)	14.80(11.27-22.62)	<0.001		0.03	0.172	<0.001
Pituitary gland	D0.03cc (Gy)	38.35(20.88-50.16)	35.17(19.30-47.10)	45.17(34.00-54.16)	<0.001		0.042	0.042	<0.001
Parotid gland_L	Dmean (Gy)	34.35(30.71-39.73)	32.90(28.93-37.20)	32.48(29.84-38.66)	0.15		_	_	_
	V30 (%)	42.50(37.00-52.75)	38.00(35.25-49.00)	41.18(35.44-54.22)	0.041		0.042	0.865	0.487
Parotid gland_R	Dmean (Gy)	33.17(30.15-39.77)	33.06(29.93-38.22)	32.32(29.12-38.33)	0.031		0.03	0.221	1
	V30 (%)	42.00(37.00-53.25)	39.50(34.25-51.00)	42.40(34.25-56.29)	0.005		0.005	0.076	1
Mandible	Dmax (Gy)	73.46(71.55-75.39)	73.69(72.09-75.49)	73.97(68.38-75.25)	0.856		_	_	_
	D2 (Gy)	65.90(55.95-70.55)	64.11(53.20-70.15)	64.57(54.22-71.89)	0.014		0.011	0.791	0.221
TMJ_L	Dmax (Gy)	56.36(51.77-70.08)	57.12(50.64-69.05)	55.38(36.42-69.94)	0.207		_	_	_
	D2 (Gy)	51.37(46.48-67.72)	52.14(45.76-65.60)	50.55(31.13-67.77)	0.241		_	_	_
TMJ_R	Dmax (Gy)	59.30(49.54-71.30)	58.70(52.08-68.13)	56.50(40.08-70.62)	0.497		_	_	_
	D2 (Gy)	54.55(46.65-70.00)	54.25(47.22-63.65)	53.52(33.68-68.36)	0.723		_	_	_
Inner ear_L	Dmean (Gy)	46.91(37.92-57.58)	43.90(37.55-54.70)	45.35(39.53-62.61)	0.003		0.004	1	0.042
	Dmax (Gy)	71.99(62.79-75.15)	72.08(63.94-74.05)	73.07(61.33-75.50)	0.741		_	_	_
Inner ear_R	Dmean (Gy)	47.66(37.61-60.23)	46.15(36.86-55.10)	48.92(36.32-66.52)	0.008		0.016	1	0.03
	Dmax (Gy)	71.04(62.46-75.11)	70.96(63.53-74.62)	72.80(61.53-75.90)	0.723		_	_	_
Oral cavity	Dmean (Gy)	42.67(37.30-52.58)	45.40(37.79-53.73)	42.52(35.71-51.68)	0.015		1	0.03	0.042
	Dmax (Gy)	74.53(68.91-76.00)	73.45(69.01-76.57)	73.75(67.12-75.85)	0.103		_	_	_
Thyroid gland_L	V50 (%)	42.00(32.00-59.00)	37.50(28.00--56.25)	30.40(22.72-40.72)	0.001		0.438	0.001	0.066
	V60 (cc)	0.00(0.00-0.15)	0.00(0.00-0.23)	0.00(0.00-0.09)	0.05		_	_	_
Thyroid gland_R	V50 (%)	37.00(28.00-55.00)	35.00(28.50-47.00)	27.08(21.70-41.05)	0.001		0.438	0.001	0.066
	V60 (cc)	0.00(0.00-0.08)	0.00(0.00-0.14)	0.00(0.00-0.06)	0.647		_	_	_
IMRT/I: intensity modulated radiation therapy; VMAT/V: volumetric modulated arc therapy; TOMO/T: tomotherapy; OAR: organ at risk; TMJ: temporal-mandibular joint; Gy: gray; D0.03cc: an approximate maximum dose for the organs at risk; Dmax: the maximum dose; IQR: inter-quartile range; Dmean: the mean dose; L: left; R: right; Vx: the volume of organ receiving more or equal to x Gy
						/
