# Supplementary material for: Comparison of Dosimetric Benefits of Three Precise Radiotherapy Techniques in Nasopharyngeal Carcinoma Patients Using a Priority-Classified Plan Optimization Model
Source: Front Oncol. 2021 Sep 27;11:646584. doi: 10.3389/fonc.2021.646584 (PMC8504456; doi:10.3389/fonc.2021.646584)
Supplement: Supplementary file 1 [file DataSheet_1.zip › Supplementary Table 2.xlsx]

## Sheet: Table S2 
Supplement Table 2 Comparison of organs at risk (priority level III and IV) in T1-2 NPC patients.
		Median (IQR)					P-value
OAR	Objective	IMRT	VMAT	TOMO	P		I vs. V	I vs. T	V vs. T
Lens_L	D0.03cc (Gy)	2.97(2.63-3.66)	3.04(2.93-3.40)	4.03(2.53-4.60)	0.229		_	_	_
Lens_R	D0.03cc (Gy)	3.12(2.91-3.70)	3.44(2.86-4.00)	3.62(2.38-4.80)	0.623		_	_	_
Eye_L	Dmean (Gy)	3.63(3.22-4.07)	3.70(3.28-3.96)	4.03(2.85-4.70)	0.949		_	_	_
	D0.03cc (Gy)	8.47(7.63-10.90)	8.29(7.42-9.90)	11.81(9.00-14.30)	0.036		1	0.155	0.045
Eye_R	Dmean (Gy)	3.91(3.21-4.42)	3.85(3.05-4.31)	4.15(2.75-4.96)	0.949		_	_	_
	D0.03cc (Gy)	9.63(8.25-12.09)	8.19(7.78-9.68)	12.60(7.29-14.03)	0.008		0.223	0.583	0.006
Pituitary gland	D0.03cc (Gy)	20.86(14.82-32.48)	19.25(12.24-29.60)	34.55(30.19-43.29)	<0.001		0.105	0.006	<0.001
Parotid gland_L	Dmean (Gy)	30.64(28.85-32.47)	28.92(27.90-31.72)	30.63(27.28-32.73)	0.692		_	_	_
	V30 (%)	37.00(33.00-38.00)	36.00(32.00-38.00)	38.11(32.44-40.67)	0.424		_	_	_
Parotid gland_R	Dmean (Gy)	30.41(29.36-32.74)	29.92(28.02-31.55)	29.77(24.71-34.17)	0.196		_	_	_
	V30 (%)	37.00(33.00-39.00)	36.00(32.00-38.00)	36.10(25.53-45.87)	0.039		0.045	1	0.266
Mandible	Dmax (Gy)	71.44(65.70-72.90)	72.02(62.61-72.99)	68.20(59.93-73.19)	0.104		_	_	_
	D2 (Gy)	55.90(53.19-62.35)	53.53(51.10-58.64)	54.14(47.00-57.77)	0.018		0.028	0.069	1
TMJ_L	Dmax (Gy)	51.87(40.89-55.54)	52.09(39.86-54.14)	36.93(28.89-54.45)	0.029		1	0.028	0.223
	D2 (Gy)	47.94(37.54-49.82)	47.42(37.82-49.15)	32.89(25.77-48.42)	0.368		_	_	_
TMJ_R	Dmax (Gy)	49.54(43.29-56.68)	51.98(45.45-55.69)	43.12(34.56-55.21)	0.504		_	_	_
	D2 (Gy)	46.27(41.62-52.53)	47.25(41.95-52.34)	36.97(27.01-52.20)	0.692		_	_	_
Inner ear_L	Dmean (Gy)	37.78(34.86-39.97)	37.48(33.00-39.18)	39.92(33.26-43.87)	0.623		_	_	_
	Dmax (Gy)	62.77(57.95-67.99)	63.73(57.18-67.59)	61.10(53.98-68.47)	0.143		_	_	_
Inner ear_R	Dmean (Gy)	37.53(32.91-45.55)	36.75(32.23-43.39)	36.77(32.68-41.17)	0.949		_	_	_
	Dmax (Gy)	62.40(58.29-68.27)	63.05(57.65-67.03)	60.99(57.05-64.31)	0.104		_	_	_
Oral cavity	Dmean (Gy)	37.19(35.68-38.39)	37.84(36.67-39.60)	36.35(30.14-40.31)	0.128		_	_	_
	Dmax (Gy)	68.96(64.13-72.23)	70.03(64.95-71.54)	67.22(61.67-71.58)	0.104		_	_	_
Thyroid gland_L	V50 (%)	39.00(28.00-47.00)	36.00(26.00-46.00)	33.45(22.42-45.01)	0.121		_	_	_
	V60 (cc)	0.00(0.00-0.11)	0.00(0.00-0.09)	0.00(0.00-0.06)	0.304		_	_	_
Thyroid gland_R	V50 (%)	40.00(28.00-51.00)	40.00(30.00-51.00)	35.18(23.51-45.25)	0.051		_	_	_
	V60 (cc)	0.00(0.00-0.18)	0.00(0.00-0.26)	0.00(0.00-0.07)	0.843		_	_	_
IMRT/I: intensity modulated radiation therapy; VMAT/V: volumetric modulated arc therapy; TOMO/T: tomotherapy; OAR: organ at risk; TMJ: temporal-mandibular joint; Gy: gray; D0.03cc: an approximate maximum dose for the organs at risk; Dmax: the maximum dose; IQR: inter-quartile range; Dmean: the mean dose; L: left; R: right; Vx: the volume of organ receiving more or equal to x Gy
