# Supplementary material for: Comparison of Dosimetric Benefits of Three Precise Radiotherapy Techniques in Nasopharyngeal Carcinoma Patients Using a Priority-Classified Plan Optimization Model
Source: Front Oncol. 2021 Sep 27;11:646584. doi: 10.3389/fonc.2021.646584 (PMC8504456; doi:10.3389/fonc.2021.646584)
Supplement: Supplementary file 1 [file DataSheet_1.zip › Supplementary Table 3.XLSX]

## Sheet: Table S3
Supplement Table 3 Comparison of organs at risk (priority level III and IV) in T3-4 NPC patients.
		Median (IQR)					P-value
OAR	Objective	IMRT	VMAT	TOMO	P		I vs. V	I vs. T	V vs. T
Lens_L	D0.03cc (Gy)	6.97(5.39-8.30)	6.46(5.46-7.59)	6.72(4.93-9.29)	0.18		_	_	_
Lens_R	D0.03cc (Gy)	7.28(5.76-9.04)	6.64(5.62-7.75)	7.16(5.11-8.40)	0.023		0.026	0.135	1
Eye_L	Dmean (Gy)	7.71(6.36-9.54)	7.33(5.58-9.05)	8.01(6.25-8.83)	0.156		_	_	_
	D0.03cc (Gy)	18.57(14.83-22.23)	16.46(12.26-20.54)	22.22(16.82-25.81)	0.129		_	_	_
Eye_R	Dmean (Gy)	7.74(6.65-10.48)	8.25(6.35-9.14)	7.42(5.35-9.42)	0.06		_	_	_
	D0.03cc (Gy)	19.19(15.12-24.02)	16.10(14.02-20.18)	22.38(17.80-27.12)	0.005		0.192	0.495	0.004
Pituitary glands	D0.03cc (Gy)	50.06(40.61-56.74)	44.36(38.30-57.16)	53.69(49.27-57.35)	0.156		_	_	_
Parotid gland_L	Dmean (Gy)	36.53(34.94-40.99)	36.74(33.62-40.37)	36.57(31.62-42.10)	0.066		_	_	_
	V30 (%)	52.00(45.50-62.50)	49.00(40.50-59.50)	46.14(41.26-81.03)	0.062		_	_	_
Parotid gland_R	Dmean (Gy)	38.42(34.70-44.36)	36.71(33.98-43.61)	37.71(31.90-49.83)	0.102		_	_	_
	V30 (%)	48.00(42.50-65.50)	48.00(40.50-63.50)	50.96(39.93-72.82)	0.036		0.135	0.017	1
Mandible	Dmax (Gy)	75.28(73.55-76.15)	75.06(73.93-76.94)	75.07(74.74-76.25)	0.59		_	_	_
	D2 (Gy)	70.46(69.51-72.19)	69.76(67.14-71.74)	71.16(68.69-72.53)	0.084		_	_	_
TMJ_L	Dmax (Gy)	70.01(60.34-73.74)	68.81(60.34-71.59)	69.46(57.84-73.59)	0.304		_	_	_
	D2 (Gy)	67.04(54.96-71.97)	64.86(55.83-68.71)	67.75(51.76-71.39)	0.027		0.041	1	0.092
TMJ_R	Dmax (Gy)	70.89(60.87-73.04)	66.58(60.63-72.00)	69.99(59.30-73.17)	0.156		_	_	_
	D2 (Gy)	67.52(55.57-71.06)	62.88(55.38-69.11)	66.89(54.57-71.68)	0.18		_	_	_
Inner ear_L	Dmean (Gy)	57.41(50.92-66.12)	54.49(48.39-63.40)	59.22(48.08-67.02)	<0.001		<0.001	0.368	0.041
	Dmax (Gy)	74.01(72.82-75.55)	73.93(72.79-76.19)	75.03(74.72-76.50)	0.304		_	_	_
Inner ear_R	Dmean (Gy)	59.29(54.25-68.44)	54.97(48.60-66.73)	66.23(53.14-70.01)	<0.001		0.001	1	0.002
	Dmax (Gy)	74.80(72.27-76.07)	74.61(71.49-77.25)	75.53(73.79-76.70)	0.651		_	_	_
Oral cavity	Dmean (Gy)	51.76(47.00-57.98)	51.52(46.60-55.16)	50.33(45.24-54.24)	0.009		0.368	0.006	0.368
	Dmax (Gy)	75.97(75.35-76.72)	76.39(74.43-78.38)	75.60(74.94-76.33)	0.467		_	_	_
Thyroid gland_L	V50 (%)	43.00(33.00-77.50)	42.00(30.50-71.00)	27.93(21.94-39.81)	0.002		1	0.003	0.021
	V60 (cc)	0.05(0.00-0.31)	0.04(0.00-0.24)	0.00(0.00-0.12)	0.008		1	0.021	0.112
Thyroid gland_R	V50 (%)	36.00(27.50-64.50)	34.00(27.50-38.50)	26.06(18.70-32.12)	0.013		0.651	0.01	0.269
	V60 (cc)	0.00(0.00-0.06)	0.00(0.00-0.09)	0.00(0.00-0.10)	0.62		_	_	_
IMRT/I: intensity modulated radiation therapy; VMAT/V: volumetric modulated arc therapy; TOMO/T: tomotherapy; OAR: organ at risk; TMJ: temporal-mandibular joint; Gy: gray; D0.03cc: an approximate maximum dose for the organs at risk; Dmax: the maximum dose; IQR: inter-quartile range; Dmean: the mean dose; L: left; R: right; Vx: the volume of organ receiving more or equal to x Gy
